# Supplementary material for: Evidence of structural discontinuities in the inner core of red-giant stars
Source: Nat Commun. 2022 Dec 16;13:7553. doi: 10.1038/s41467-022-34986-z (PMC9758139; doi:10.1038/s41467-022-34986-z)
Supplement: Supplementary file 4 — Supplementary Dataset 1 [file 41467_2022_34986_MOESM4_ESM.txt]

   KIC     dnu err_dnu  dpi  err_dpi M   err_M  [Fe/H] err_[Fe/H]
001161618  4.07  0.06  327.5   3.6  1.31  0.08   0.020  0.006
001162746  3.81  0.22  255.6  12.5  0.89  0.09  -0.448  0.008
001163453  4.44  0.03  299.4   3.6  1.46  0.14   0.045  0.006
001297272  4.17  0.06  325.3  22.7  0.81  0.08
001431316  4.31  0.05  318.6   3.8  1.44  0.13  -0.051  0.008
001717783  4.05  0.11  273.4  14.9  0.78  0.08   0.004  0.008
001717994  4.10  0.08  328.2   3.4  1.01  0.11
001720425  3.68  0.07  276.6   2.1  1.03  0.04  -0.219  0.007
001723656  3.78  0.11  269.9   2.2  1.14  0.08   0.262  0.006
001723700  4.48  0.05  323.6   4.1  1.45  0.09
001724879  4.50  0.07  293.8   3.5  1.57  0.16  -0.068  0.007
001725796  4.52  0.06  316.8   4.2  1.66  0.17
001726211  3.72  0.10  318.8  25.2  1.32  0.05  -0.569  0.009
001726245  4.88  0.05  318.7   3.1  1.57  0.09   0.101  0.006
001864959  4.50  0.08  309.3   3.8  1.45  0.13
001868101  3.80  0.08  298.7   2.8  0.93  0.05   0.269  0.005
001871465  4.02  0.04  301.2  23.5  1.09  0.08   0.217  0.005
001872842  4.44  0.05  281.1   3.2  1.66  0.07   0.140  0.006
001996818  3.90  0.21  309.5   3.2  0.82  0.03
002010702  4.10  0.12  347.9   3.5  0.86  0.08
002010855  4.15  0.12  265.3   2.8  1.33  0.12  -0.156  0.012
002011314  3.84  0.07  291.0   2.6  1.01  0.07   0.242  0.009
002011675  4.04  0.07  287.3   2.7  0.89  0.05   0.182  0.007
002011827  3.89  0.05  276.2  17.6  1.03  0.05
002013530  4.38  0.06  284.0   3.2  1.13  0.05   0.062  0.006
002015820  4.61  0.04  305.4   4.2  1.83  0.07   0.003  0.006
002016706  4.30  0.05  260.7   2.6  1.44  0.13  -0.080  0.007
002018007  3.90  0.05  261.2   2.3  1.46  0.12   0.182  0.006
002020876  4.01  6.03  322.1  26.6  1.08  ****   0.071  0.006
002140982  4.10  0.03  256.5   2.3  1.38  0.05  -0.208  0.007
002141928  4.07  0.09  318.6   3.5  1.15  0.05   0.127  0.006
002142508  4.20  0.04  317.5  35.5  1.54  0.07
002155148  4.14  0.12  307.7   3.1  1.38  0.10  -0.346  0.010
002155220  4.24  0.21  306.5   3.2  1.16  0.10  -0.117  0.008
002156074  4.58  0.05  325.8   4.5  1.54  0.19
002156988  3.91  0.09  283.4   2.4  0.95  0.07  -0.134  0.007
002158815  4.10  0.09  366.7  33.3  1.03  0.07
002160161  4.69  0.03  277.1   3.5  1.69  0.09   0.157  0.006
002160572  3.95  0.08  246.0   1.9  1.25  0.11  -0.083  0.007
002162486  4.20  0.03  275.5   2.8  1.43  0.09  -0.223  0.007
002163121  4.03  0.05  333.8  33.1  1.46  0.14
002163597  4.09  0.07  323.7   3.5  1.02  0.07   0.053  0.006
002163605  4.30  0.10  300.0   3.2  1.16  0.06
002164327  4.68  0.04  236.7   2.5  1.44  0.14   0.063  0.006
002165615  4.16  0.08  243.4   2.2  1.58  0.06  -0.677  0.012
002166766  4.57  0.09  326.6   4.8  1.73  0.11  -0.076  0.007
002167447  4.24  0.10  311.5   3.6  1.40  0.09
002283435  4.11  0.09  305.1   2.7  0.78  0.03  -0.523  0.009
002284330  3.65  0.04  310.6  20.1  1.07  0.09  -0.235  0.007
002285898  3.76  0.19  273.8  11.2  0.58  0.02  -0.201  0.007
002299926  4.46  0.03  306.4   3.9  1.78  0.13  -0.132  0.007
002300494  4.05  0.09  327.0   3.6  1.42  0.07
002300853  4.08  0.07  310.9   3.3  1.39  0.12   0.127  0.007
002300962  3.98  0.11  299.9  17.1  0.78  0.09
002301577  4.25  0.06  318.7   3.6  1.20  0.07  -0.434  0.013
002302010  3.96  0.06  250.2  16.8  1.26  0.06  -0.167  0.010
002303367  4.05  5.22  309.3   3.2  1.12  0.07   0.125  0.006
002306481  4.24  0.06  361.6   4.7  1.43  0.12  -0.274  0.013
002309469  3.50  0.08  245.3   1.7  1.23  0.07   0.147  0.006
002309550  5.02  0.06  314.2   4.9  1.49  0.15  -0.046  0.007
002309617  4.10  0.10  312.5   3.2  1.28  0.12  -0.062  0.007
002311548  4.05  0.09  243.2   2.1  1.11  0.10
002423737  4.28  0.04  253.4   2.4  1.56  0.16  -0.180  0.007
002424934  3.89  0.08  329.2   3.6  1.25  0.10  -0.161  0.007
002436417  3.40  0.11  299.2  17.9  1.07  0.05   0.358  0.009
002437353  3.80  0.06  297.7  20.6  1.05  0.07   0.368  0.009
002437564  3.82  0.09  290.7  19.4  1.00  0.05   0.384  0.009
002437804  3.35  3.70  247.3   1.6  1.17  0.05   0.394  0.009
002438051  3.70  0.11  269.0   2.2  1.21  0.06   0.376  0.009
002438522  3.88  0.14  290.9  18.7  1.02  0.09
002441995  4.05  0.14  318.9   3.0  0.79  0.06  -0.444  0.009
002442363  3.24  0.07  334.5   3.6  1.35  0.14
002443035  4.48  0.07  336.6   4.7  1.47  0.10  -0.431  0.009
002444691  3.93  0.03  329.3   3.2  1.06  0.08
002445712  3.92  0.07  324.0   3.2  1.16  0.06
002445947  4.07  0.05  288.6   2.7  1.17  0.08  -0.323  0.008
002447604  4.95  0.07  294.7   4.7  1.79  0.16   0.142  0.006
002448225  3.98  0.08  319.1   3.8  1.80  0.08   0.209  0.006
002448260  4.38  0.06  336.2   4.4  1.73  0.13  -0.199  0.007
002448679  4.30  0.06  331.9   4.2  1.60  0.10  -0.071  0.007
002448756  4.13  0.04  252.0   2.2  1.48  0.09  -0.076  0.007
002449703  3.96  0.08  302.1   2.9  0.98  0.04   0.019  0.006
002451903  3.77  0.52  306.1   4.0  1.12  0.08
002554924  3.97  0.06  299.7   3.1  1.50  0.11   0.231  0.005
002557942  4.01  0.09  288.0   2.6  1.15  0.12  -0.187  0.007
002558794  4.13  0.04  272.8   2.6  1.34  0.07  -0.072  0.007
002572089  4.23  0.05  335.5   4.7  1.79  0.15   0.099  0.010
002572430  4.08  0.09  305.4  21.3  0.94  0.07
002572667  4.14  0.09  289.8   2.9  1.16  0.08   0.157  0.008
002573092  4.08  0.09  295.4   3.1  1.46  0.10   0.034  0.006
002574191  4.09  0.12  328.5   3.1  0.80  0.06  -0.271  0.011
002574543  4.14  0.07  239.3  18.9  1.47  0.07  -0.006  0.006
002575024  3.86  0.07  324.0   3.4  1.53  0.12  -0.077  0.011
002575044  4.09  0.09  296.2   2.8  1.08  0.09  -0.241  0.011
002576211  4.05  0.05  315.4   3.3  1.54  0.17
002581394  4.26  0.19  335.3   4.2  1.67  0.17
002582764  4.05  0.05  301.1   2.9  0.98  0.09  -0.177  0.007
002583651  3.94  0.50  268.8   2.4  1.35  0.10   0.272  0.005
002584189  4.25  0.20  327.8   3.2  0.76  0.04
002585358  3.96  0.07  313.9   3.8  1.33  0.07
002695267  3.98  0.16  307.2  20.9  0.96  0.08  -0.342  0.008
002695592  4.31  0.07  308.5   3.5  1.40  0.16
002697907  4.04  0.14  317.9   3.2  1.02  0.11
002709625  4.30  0.05  322.2   3.8  1.24  0.11
002713172  4.15  0.11  275.7  17.4  0.90  0.06
002713391  4.14  0.08  315.3   3.5  1.44  0.14
002713894  4.03  0.50  338.0   4.1  1.53  0.15  -0.289  0.008
002714108  4.35  0.07  293.0   3.3  1.40  0.16  -0.128  0.007
002714397  4.15  0.07  325.5   3.5  1.10  0.06  -0.486  0.008
002716376  4.20  0.08  299.2   3.3  1.44  0.13   0.181  0.006
002719113  3.95  0.07  248.3   2.0  1.17  0.05   0.211  0.005
002719382  4.10  0.17  305.8   5.0  1.08  0.10
002720447  3.90  0.10  280.5  25.7  0.98  0.05  -0.428  0.013
002721170  3.97  0.08  306.2  18.2  0.77  0.03
002722717  4.10  0.05  306.8   3.0  1.04  0.08
002836038  4.21  0.09  242.7  19.1  1.42  0.14   0.249  0.005
002846355  4.10  0.14  292.1   2.9  1.41  0.16
002846543  4.21  0.04  313.2  20.4  0.79  0.08
002848618  4.21  0.06  229.7   2.1  1.60  0.11   0.215  0.006
002848857  3.77  0.05  303.3   2.0  1.09  0.12  -0.396  0.009
002853631  3.95  4.58  276.8   2.5  1.37  0.12
002854297  3.89  0.08  319.0   3.0  1.08  0.11  -0.143  0.007
002855150  4.07  0.04  320.7   3.2  1.00  0.07
002856721  3.92  0.04  234.5   1.8  1.27  0.09
002856803  4.10  0.08  320.6   2.5  1.10  0.09  -0.245  0.007
002856817  4.20  0.08  305.7   2.9  0.82  0.08
002858129  4.23  0.04  320.9   4.7  1.20  0.11
002858216  3.84  0.13  321.6  26.2  1.31  0.09
002858740  3.70  0.09  318.8   3.1  1.60  0.13  -0.126  0.009
002970396  3.84  0.09  287.7   2.5  1.12  0.07  -0.020  0.006
002973894  3.89  0.30  273.8  26.1  0.90  0.11  -0.765  0.009
002975717  3.43  0.06  205.2   9.2  1.19  0.05   0.003  0.006
002982965  4.30  0.12  315.0   3.7  1.45  0.14
002983428  4.06  0.10  328.5   3.6  1.20  0.11
002986661  3.89  0.06  242.6   1.9  1.36  0.12   0.087  0.006
002987113  3.80  0.08  245.9   2.0  1.47  0.10   0.334  0.005
002988079  4.18  0.07  266.9   2.6  1.42  0.09
002988743  4.30  0.09  250.7   2.5  1.52  0.17   0.162  0.006
002988988  4.27  0.05  235.2  19.2  1.54  0.14   0.142  0.006
002992250  4.46  0.05  247.3   2.5  1.71  0.19  -0.276  0.008
002992350  4.72  0.05  244.0   2.5  1.79  0.14  -0.176  0.007
002992573  4.56  0.06  286.6   3.5  1.70  0.15  -0.058  0.007
002994573  4.15  0.08  280.3   2.6  1.24  0.16
002994762  4.24  0.05  286.4   3.0  1.49  0.19  -0.349  0.008
002995656  4.19  0.06  307.0   3.1  1.03  0.07
002996019  3.87  0.05  313.6   3.1  1.30  0.10   0.167  0.008
002996112  3.92  0.08  323.5   3.3  1.24  0.11  -0.013  0.006
003001851  3.72  0.11  284.5   2.1  0.81  0.05
003097194  3.97  0.13  330.6   2.5  0.88  0.04  -0.369  0.013
003098045  4.15  0.06  280.4   2.7  1.13  0.09  -0.227  0.007
003098716  4.10  0.12  315.1   3.0  0.78  0.07  -0.464  0.008
003099949  4.12  0.08  304.9   3.0  1.17  0.11  -0.372  0.008
003100053  3.94  0.08  319.5   3.1  1.02  0.07  -0.087  0.006
003101090  3.89  0.22  323.8   3.3  1.06  0.05  -0.044  0.006
003101632  3.66  0.07  316.8   3.0  1.07  0.07   0.222  0.005
003101815  4.14  0.03  344.8  34.5  1.30  0.11  -0.044  0.008
003102479  4.27  0.06  317.1   3.8  1.49  0.09   0.195  0.006
003102929  4.07  0.13  319.6   3.3  1.10  0.06
003102990  3.75  0.07  261.4  15.3  1.06  0.07   0.006  0.008
003109654  4.13  0.13  273.5   2.7  1.47  0.12  -0.074  0.007
003110056  4.17  0.05  274.3   2.6  1.33  0.13  -0.078  0.009
003110846  4.01  0.06  291.8   2.6  1.11  0.10
003111693  3.73  0.09  314.6  19.8  0.90  0.06
003112405  3.87  0.03  249.7   2.0  1.25  0.05   0.121  0.006
003112530  4.05  0.05  314.0   3.3  1.37  0.07
003112543  4.06  0.16  307.9   3.1  1.28  0.09
003113811  4.61  0.06  298.2   3.8  1.59  0.15
003116848  4.12  0.08  291.9   2.9  1.15  0.09   0.079  0.006
003117024  4.02  0.07  248.1   2.2  1.09  0.07   0.329  0.005
003118785  4.06  1.07  299.7   2.9  0.73  0.06
003119526  4.31  0.08  261.1   2.6  1.36  0.09  -0.171  0.007
003120004  4.09  0.09  304.7   3.0  1.04  0.05  -0.207  0.007
003122548  4.18  0.08  294.1   3.0  1.31  0.13  -0.071  0.007
003123206  4.03  0.04  289.2   2.7  0.95  0.07  -0.231  0.007
003127825  4.46  0.10  304.2   3.6  1.41  0.13
003215565  4.05  0.07  332.8   3.5  1.15  0.06  -0.278  0.010
003216064  3.91  0.04  270.6   2.6  1.12  0.04
003217026  3.96  0.14  328.9   3.3  1.11  0.09
003217051  4.22  0.08  315.3   3.6  1.27  0.08   0.254  0.005
003218973  4.20  0.05  263.6   2.5  1.14  0.10
003222220  3.70  0.08  325.9  25.6  1.21  0.07   0.046  0.006
003222326  3.39  0.04  337.5   2.7  0.73  0.04
003222670  4.06  0.06  337.7   3.9  1.03  0.07  -0.286  0.008
003222680  4.05  4.25  278.7   2.7  1.15  0.09   0.141  0.009
003228985  3.46  0.09  308.2  23.0  1.46  0.11   0.200  0.006
003232643  3.95  0.03  322.6   3.2  0.92  0.09  -0.012  0.006
003232810  3.95  0.06  269.3   1.8  1.31  0.07   0.099  0.006
003232813  4.01  0.04  288.4   2.7  1.17  0.09  -0.057  0.007
003232838  4.17  0.06  248.5   2.3  1.56  0.13   0.122  0.006
003233980  4.08  0.08  291.3   2.8  1.12  0.11
003234311  3.48  0.07  310.6   2.8  1.53  0.13   0.160  0.006
003234396  4.02  0.05  261.9   2.2  1.06  0.08  -0.349  0.008
003234597  4.31  0.06  296.6   3.3  1.46  0.12   0.111  0.006
003234655  4.51  0.12  286.7   3.4  1.68  0.21  -0.262  0.010
003236108  4.35  0.05  319.8   4.0  1.49  0.13  -0.337  0.008
003238859  5.07  0.04  241.4   3.0  1.79  0.16  -0.009  0.007
003239204  4.28  0.03  310.5   3.6  1.52  0.06   0.027  0.008
003240734  3.89  0.05  342.1   3.7  1.10  0.05
003241374  4.18  0.07  338.0   4.3  1.57  0.12  -0.066  0.007
003241529  4.11  0.09  354.5  36.2  1.31  0.11
003241822  4.36  0.07  280.7   3.0  1.45  0.12   0.059  0.006
003242122  4.12  0.08  291.7   2.9  1.08  0.10  -0.130  0.009
003247531  4.25  0.07  298.2   3.3  1.55  0.14  -0.051  0.007
003323401  3.97  0.08  294.5   2.7  1.36  0.12   0.025  0.008
003323943  4.02  0.07  259.4   1.5  1.03  0.07  -0.180  0.007
003324929  4.86  0.06  300.8   4.2  1.68  0.14  -0.027  0.007
003325420  4.05  0.14  331.7   3.4  1.01  0.06
003326790  3.55  0.09  264.7  11.5  0.77  0.06  -0.170  0.007
003336731  4.42  0.04  313.0   4.0  1.74  0.10  -0.181  0.007
003337581  4.60  0.08  319.8   4.3  1.47  0.18   0.256  0.008
003338464  4.53  0.15  340.4  35.5  1.08  0.06  -0.016  0.006
003339203  4.47  0.05  303.0   3.6  1.54  0.13  -0.174  0.007
003339762  3.90  0.06  303.2   3.1  1.64  0.18   0.117  0.006
003339805  3.58  0.04  249.9   1.8  1.38  0.12
003339951  4.05  0.07  305.9   3.1  1.49  0.13   0.232  0.006
003341037  4.30  0.06  332.7   4.2  1.46  0.15   0.039  0.006
003341327  4.21  0.05  254.9   2.4  1.53  0.13   0.191  0.006
003342429  3.79  0.07  283.6   2.4  1.00  0.10
003342658  4.19  0.03  249.3   2.2  1.45  0.12  -0.155  0.007
003343166  4.27  0.07  332.6   4.2  1.49  0.18
003343372  4.37  0.05  255.3   2.6  1.81  0.17  -0.015  0.006
003345441  4.22  0.05  301.2   3.2  1.14  0.12
003346284  4.10  0.11  295.7   2.9  1.13  0.10  -0.026  0.007
003347554  4.22  0.03  248.2   1.9  1.41  0.12
003347745  3.78  0.04  331.7   3.0  1.12  0.09
003348124  4.14  0.03  334.5   3.8  1.05  0.07
003348134  4.13  0.05  327.3   3.6  0.99  0.08  -0.181  0.007
003348774  4.11  0.10  334.8   3.7  1.37  0.11  -0.162  0.010
003351749  3.95  0.21  261.1  19.4  1.43  0.12  -0.278  0.010
003355015  3.39  0.09  292.9   2.3  1.20  0.09  -0.118  0.007
003355034  4.14  0.05  249.9   2.3  1.64  0.14  -0.188  0.007
003424202  3.55  0.16  290.4   3.0  1.40  0.11  -0.237  0.009
003425476  4.43  0.04  282.0   3.2  1.41  0.13   0.001  0.008
003425675  4.05  0.06  329.3   3.5  0.98  0.05  -0.155  0.007
003427629  3.76  0.10  265.8   2.2  1.06  0.08   0.372  0.006
003431022  4.12  0.06  298.6   3.0  1.15  0.02  -0.370  0.008
003445572  4.28  0.05  288.9   3.2  1.49  0.12  -0.012  0.008
003445799  4.72  0.06  314.9   4.5  1.65  0.16   0.239  0.006
003445994  4.03  0.05  250.9   2.1  1.10  0.08
003446517  4.02  0.08  320.8   3.6  1.81  0.19
003449079  4.17  0.06  269.3   1.9  1.29  0.10
003449224  3.61  0.08  308.3   2.7  1.15  0.05  -0.048  0.008
003450129  3.94  0.12  269.1   2.2  1.02  0.08  -0.273  0.009
003455906  4.70  0.08  313.2   4.5  1.67  0.10   0.278  0.005
003457190  3.88  0.05  293.5   2.7  1.24  0.12  -0.360  0.008
003457392  4.08  0.06  271.9   2.6  1.16  0.05   0.092  0.011
003526995  4.15  0.06  248.4   2.2  1.22  0.11  -0.077  0.009
003527156  4.08  0.07  297.7   2.8  1.21  0.05  -0.160  0.011
003528900  3.94  0.06  335.8   3.3  0.94  0.10
003529456  3.99  0.08  285.7   2.5  1.06  0.10  -0.282  0.013
003533480  3.62  0.09  249.8  12.5  0.99  0.05  -0.161  0.009
003534451  4.01  0.42  296.1  16.0  0.70  0.04
003534649  4.03  0.04  322.9   3.4  1.30  0.09
003539261  3.84  0.06  256.3   1.9  0.83  0.08  -0.208  0.007
003541061  4.45  0.12  323.7   4.1  1.39  0.12  -0.199  0.008
003542895  4.06  0.06  307.3  24.1  1.12  0.10  -0.070  0.007
003543114  4.00  0.11  316.7   2.8  0.74  0.07
003543443  4.02  0.06  297.3  18.1  0.83  0.08
003544063  4.18  0.05  325.2   3.6  1.19  0.13  -0.327  0.011
003544121  3.69  0.10  318.9   3.0  1.40  0.07
003544390  3.98  0.08  315.3  37.7  1.50  0.14
003544887  3.85  0.05  334.1   3.5  1.15  0.09  -0.255  0.008
003545520  3.80  0.06  245.0   1.9  1.37  0.10   0.029  0.007
003546343  4.33  0.06  289.5   3.1  1.36  0.09
003547798  4.01  0.16  299.7  19.3  0.94  0.11
003547853  4.56  0.08  315.3   4.2  1.72  0.19   0.052  0.006
003549969  4.28  0.14  331.1   2.0  0.77  0.08  -0.567  0.012
003550074  3.92  0.10  278.6   1.4  1.15  0.07   0.179  0.007
003550605  4.16  0.06  255.4   2.3  1.46  0.16   0.016  0.009
003550658  3.97  0.04  318.2   2.9  0.78  0.06
003553768  3.89  0.10  333.4   3.3  0.96  0.07
003626776  4.03  0.06  301.2   2.9  1.15  0.07  -0.214  0.012
003629335  4.14  0.06  310.8   3.0  0.78  0.06
003631402  4.83  0.05  294.2   4.0  1.71  0.09   0.123  0.006
003631621  4.28  0.06  313.0   3.6  1.38  0.08  -0.070  0.009
003634578  3.85  0.05  321.9   3.1  1.08  0.07  -0.168  0.008
003642101  3.91  0.12  295.4   2.6  1.21  0.06  -0.194  0.008
003642135  4.97  0.05  302.1   4.6  1.67  0.11  -0.242  0.008
003642483  4.30  0.53  331.6  21.7  0.69  0.04  -0.618  0.013
003642873  4.11  0.03  325.8   3.4  1.10  0.09  -0.176  0.007
003645006  4.06  0.04  312.5   3.4  1.27  0.10
003645210  3.81  0.16  330.2   3.0  0.86  0.08
003646628  3.52  0.09  332.6  22.5  1.13  0.10  -0.059  0.009
003646645  3.92  0.07  319.5   3.3  1.15  0.08  -0.053  0.007
003647918  4.55  0.02  251.4   2.7  1.67  0.14   0.012  0.006
003648906  4.11  0.09  271.4   2.4  1.12  0.14
003648982  4.18  0.06  279.3  24.1  1.34  0.12   0.143  0.006
003649449  4.07  0.12  314.0  24.2  1.04  0.09
003649673  3.94  0.06  312.4   3.0  1.07  0.09  -0.034  0.006
003651360  3.49  0.05  241.2   1.6  1.07  0.08   0.024  0.006
003654420  5.15  0.04  326.5   5.5  1.78  0.06  -0.105  0.007
003660007  4.35  0.06  292.1   3.4  1.39  0.08   0.279  0.005
003660245  4.22  0.07  274.4   2.5  1.04  0.07
003660554  4.37  0.07  292.8   3.3  1.48  0.08  -0.256  0.007
003662421  4.26  0.09  313.3   3.7  1.51  0.07   0.106  0.006
003727412  3.95  0.05  257.5   2.1  1.36  0.11  -0.154  0.007
003728553  3.88  0.07  320.4  24.9  1.08  0.07   0.117  0.009
003728936  4.60  0.05  285.1   3.5  1.80  0.14  -0.130  0.007
003729864  3.95  0.22  291.9   2.3  0.70  0.03  -0.577  0.014
003732972  3.93  0.07  276.6   2.1  0.84  0.04
003736195  4.17  0.05  300.2   3.1  1.27  0.06  -0.414  0.011
003736289  4.99  0.04  306.8   4.6  1.30  0.04  -0.063  0.007
003736401  3.92  0.11  310.3  23.6  1.10  0.06   0.038  0.006
003736477  3.93  0.18  311.7   3.2  0.94  0.07  -0.452  0.008
003744954  4.37  0.05  317.5   3.8  1.33  0.15
003745153  4.67  0.05  324.9   4.7  1.84  0.15  -0.148  0.009
003748239  3.92  0.06  330.8  30.4  1.48  0.09  -0.449  0.008
003748487  3.82  0.07  281.6   2.3  1.00  0.07  -0.049  0.007
003748691  4.25  0.12  320.9   4.0  1.33  0.07   0.069  0.006
003748941  3.94  0.38  271.9   2.3  1.11  0.06   0.121  0.007
003750794  3.93  0.04  305.7   3.0  1.04  0.08  -0.293  0.008
003751222  4.39  0.04  250.0   2.4  1.37  0.11  -0.105  0.007
003755183  4.11  0.16  293.8   2.4  1.34  0.14   0.012  0.010
003755923  4.55  0.15  286.6   3.5  1.53  0.09   0.088  0.006
003756737  3.72  0.07  265.3  18.5  1.32  0.09   0.290  0.006
003757868  4.05  0.19  338.9   3.8  1.09  0.09
003759696  4.04  0.17  290.2   2.3  0.56  0.02   0.307  0.007
003763284  4.09  0.10  331.4   3.0  0.77  0.07
003763483  4.09  0.06  309.5   3.1  1.08  0.07   0.047  0.006
003764173  4.10  0.07  291.9   2.8  1.16  0.15
003764514  4.34  0.08  310.0   3.5  1.43  0.12
003765049  4.28  0.08  282.2   3.0  1.48  0.13   0.135  0.008
003833180  3.44  0.14  318.6  20.0  1.08  0.09   0.036  0.006
003833399  4.11  0.07  296.8   3.2  1.58  0.06   0.050  0.006
003834190  4.02  0.03  319.9   3.4  1.00  0.06   0.195  0.006
003837026  3.98  0.09  286.7  20.7  1.09  0.05  -0.255  0.008
003837095  4.02  0.08  264.0  21.3  1.37  0.08   0.171  0.006
003838075  4.17  0.04  267.1   2.6  1.39  0.10   0.103  0.006
003838336  4.07  0.20  322.6   3.5  1.04  0.05
003839081  3.88  0.16  323.1   3.2  1.31  0.09  -0.272  0.010
003839551  4.21  0.07  294.9   3.1  1.31  0.10
003842450  4.17  0.05  320.8   3.6  1.42  0.14
003847166  4.06  0.09  314.7  25.2  1.07  0.08   0.071  0.009
003847667  4.02  0.06  308.3   3.1  1.22  0.11  -0.040  0.012
003849027  3.78  0.06  296.6   2.3  0.82  0.06  -0.356  0.008
003849996  3.84  0.12  172.8   0.8  0.84  0.06  -0.555  0.009
003850089  4.18  0.07  332.5  36.3  1.52  0.15  -0.108  0.007
003850742  4.11  0.14  327.1   5.0  0.81  0.06  -0.151  0.008
003850744  4.19  0.07  282.1   1.4  1.78  0.22  -0.552  0.011
003851052  4.21  1.07  303.2  20.5  0.83  0.08
003852467  3.94  0.10  276.6   2.4  0.76  0.07   0.086  0.006
003854605  4.13  0.05  297.0  30.3  1.58  0.11
003855032  3.85  0.10  308.0   3.1  1.34  0.10   0.351  0.006
003858714  4.83  0.73  318.8   4.9  1.83  0.19   0.085  0.006
003858848  4.66  0.03  296.7   3.8  1.59  0.14
003859121  4.81  0.06  279.9   3.9  1.70  0.16
003862111  4.39  0.04  245.9   2.3  1.30  0.07
003864077  4.45  0.05  322.3   4.3  1.76  0.17
003864171  4.07  0.25  300.0   2.6  0.96  0.04
003866008  4.11  0.07  290.5  24.5  1.33  0.11
003866033  4.07  0.11  250.9   2.1  1.18  0.11
003866548  4.46  0.09  248.8   2.6  1.60  0.13   0.156  0.006
003867987  3.97  0.04  265.4   2.2  1.06  0.09  -0.195  0.009
003868070  4.22  0.08  319.9   4.0  1.70  0.13
003868080  4.70  0.06  301.7   4.1  1.68  0.17   0.144  0.006
003869241  4.16  0.07  316.5   3.4  1.38  0.12   0.065  0.006
003870463  4.37  6.67  326.5   3.8  0.95  0.10
003946270  4.05  0.05  304.6   3.1  1.39  0.12
009332840  4.39  0.08  299.7   3.5  1.74  0.18   0.161  0.006
