# Supplementary material for: Evidence of structural discontinuities in the inner core of red-giant stars
Source: Nat Commun. 2022 Dec 16;13:7553. doi: 10.1038/s41467-022-34986-z (PMC9758139; doi:10.1038/s41467-022-34986-z)
Supplement: Supplementary file 5 — Supplementary Dataset 2 [file 41467_2022_34986_MOESM5_ESM.zip]

Archive with 24 entries (24 files):
- Freq/FreqKIC001724879.txt
- Freq/FreqKIC001726211.txt
- Freq/FreqKIC002303367.txt
- Freq/FreqKIC002442559.txt
- Freq/FreqKIC002448679.txt
- Freq/FreqKIC002572089.txt
- Freq/FreqKIC002573092.txt
- Freq/FreqKIC002583651.txt
- Freq/FreqKIC002714397.txt
- Freq/FreqKIC002995656.txt
- Freq/FreqKIC003112405.txt
- Freq/FreqKIC003117024.txt
- Freq/FreqKIC003120004.txt
- Freq/FreqKIC003218973.txt
- Freq/FreqKIC003427629.txt
- Freq/FreqKIC003544063.txt
- Freq/FreqKIC003626776.txt
- Freq/FreqKIC003629335.txt
- Freq/FreqKIC003642873.txt
- Freq/FreqKIC003646645.txt
- Freq/FreqKIC003842450.txt
- Freq/FreqKIC003864171.txt
- Freq/FreqKIC003946270.txt
- Freq/FreqKIC009332840.txt
