# Supplementary material for: Evidence of structural discontinuities in the inner core of red-giant stars
Source: Nat Commun. 2022 Dec 16;13:7553. doi: 10.1038/s41467-022-34986-z (PMC9758139; doi:10.1038/s41467-022-34986-z)
Supplement: Supplementary file 5 — Supplementary Dataset 2 [file 41467_2022_34986_MOESM5_ESM.zip › Freq/FreqKIC001724879.txt]

    33.48607     28.1891     0.00920     9.23184
    33.74239      3.5292     0.01339    14.91995
    34.00563     12.6313     0.01089    12.37656
    34.63317     42.4820     0.00833     7.38232
    34.31786     45.9192     0.00182     1.75604
    37.63496     66.6430     0.01316    10.03276
    37.98310     46.9172     0.00867     7.20435
    38.30675     46.4635     0.01623    15.85202
    38.64006     59.2529     0.00335     2.77303
    40.70765    -18.6690     0.00528     3.26535
    42.13336    -32.4881     0.01118     6.96908
    42.55806    -43.2360     0.01162     8.64497
    42.91772    -45.1094     0.00777     6.25849
    43.40528     -5.5996     0.01510     9.04288
    46.81887      6.0688     0.01849    10.16888
    47.24280    -20.7139     0.01769    13.00545
    45.66269     10.4194     0.00177     0.87728
    46.27476     20.0000     0.00121     0.60221
    47.79231     43.3392     0.00786     4.17669
    51.24080     77.5854     0.01550     6.95333
