# Supplementary material for: Evidence of structural discontinuities in the inner core of red-giant stars
Source: Nat Commun. 2022 Dec 16;13:7553. doi: 10.1038/s41467-022-34986-z (PMC9758139; doi:10.1038/s41467-022-34986-z)
Supplement: Supplementary file 5 — Supplementary Dataset 2 [file 41467_2022_34986_MOESM5_ESM.zip › Freq/FreqKIC001726211.txt]

    24.49967     17.1122     0.00572    10.45490
    23.81068    -18.3446     0.00203     3.87256
    24.32912     20.3222     0.00192     3.65802
    24.68109     20.0000     0.00667    11.70199
    24.86066      7.9265     0.00186     3.16644
    27.38569    -21.1699     0.01684    24.57796
    27.65008     49.3265     0.00799    12.09981
    27.84481     24.8252     0.00605     9.25433
    28.06814     38.2969     0.00755    11.02931
    27.19695     27.7483     0.00230     3.30692
    28.29840     42.0834     0.00216     2.95705
    28.56767     78.9515     0.00534     6.93451
    29.87746     57.7590     0.02168    24.96541
    31.02136     65.9240     0.00746     8.58643
    31.28643     55.8994     0.00782     9.46466
    31.55551     66.4121     0.00821    10.20499
    31.82661     71.6932     0.00679     7.85253
    32.09929     52.5100     0.00570     6.09244
    34.05282     -7.2416     0.00740     6.68569
    34.74944    -16.7616     0.00539     5.06289
    35.08960     -6.1438     0.00903     9.25373
    35.38879    -17.7768     0.01644    16.75325
    35.69314    -45.1785     0.01040     9.49710
    38.94296    -62.9462     0.02399    21.43150
    39.36133    -22.3974     0.04773    37.98443
    38.17324    -37.8308     0.00700     5.23703
    39.76006    -45.9689     0.00527     3.72067
