# Supplementary material for: Evidence of structural discontinuities in the inner core of red-giant stars
Source: Nat Commun. 2022 Dec 16;13:7553. doi: 10.1038/s41467-022-34986-z (PMC9758139; doi:10.1038/s41467-022-34986-z)
Supplement: Supplementary file 5 — Supplementary Dataset 2 [file 41467_2022_34986_MOESM5_ESM.zip › Freq/FreqKIC002303367.txt]

    26.34951     -1.9145     0.00135     2.28161
    26.50723    -45.4564     0.00724    11.90474
    29.74065    -70.5022     0.01115    13.53120
    30.01450    -40.1164     0.00853    10.74777
    30.23480    -63.3347     0.01016    13.42883
    30.45676    -76.1268     0.01196    15.64586
    33.51479     13.7429     0.00683     6.44710
    33.83118      8.2339     0.00840     8.13779
    34.16428     35.5458     0.01233    12.99359
    34.43400     20.0000     0.00614     6.64851
    34.73339     21.4604     0.01634    15.84523
    35.05840     14.7932     0.00706     6.24743
    36.99689     36.2624     0.00611     4.63648
    37.42869     56.0705     0.00623     4.71697
    37.83141     57.1161     0.00671     5.25729
    38.19981     52.3497     0.01036     9.05748
    38.51687     32.6762     0.00605     5.49961
    38.89417     43.5829     0.00527     4.08292
    39.33666     59.3100     0.00769     5.35500
    40.87823   -166.2179     0.00975     6.07999
    41.24331     60.6242     0.00574     3.55889
    41.73956     63.1301     0.00847     5.36684
    42.16293     34.9530     0.01229     8.65098
    42.57541     42.4745     0.01028     8.16016
    42.95568     14.0707     0.01187     7.88640
    43.41286    -11.0190     0.01503     8.74350
    44.94668   -101.3944     0.01225     6.36411
    46.63768    -77.7477     0.02477    17.43163
