# Supplementary material for: Evidence of structural discontinuities in the inner core of red-giant stars
Source: Nat Commun. 2022 Dec 16;13:7553. doi: 10.1038/s41467-022-34986-z (PMC9758139; doi:10.1038/s41467-022-34986-z)
Supplement: Supplementary file 5 — Supplementary Dataset 2 [file 41467_2022_34986_MOESM5_ESM.zip › Freq/FreqKIC002442559.txt]

    34.27020      1.1360     0.00214     2.22201
    33.60227     -5.1261     0.00098     0.93015
    33.96784     21.0776     0.00110     1.07215
    34.56626    -11.2970     0.00128     1.34070
    34.91843     16.3780     0.00086     0.81411
    37.78057     34.5133     0.00844     6.26359
    38.21271     34.0287     0.01014     7.70332
    38.56163    -17.0385     0.00679     5.51469
    38.89672    -56.7180     0.00717     6.26770
    39.28876    -48.4425     0.00846     6.72288
    39.71892    -52.2180     0.00904     6.34606
    42.31873    -38.8515     0.00872     5.24282
    42.86287    -27.9947     0.00809     5.17620
    43.30451    -49.9870     0.00670     4.91032
    43.78098    -28.6268     0.00864     5.80605
    44.33576    -13.0658     0.00562     3.18300
    41.81044    -19.8496     0.00077     0.46015
    46.92972     20.5506     0.00572     2.86094
    47.54747     20.0993     0.00595     3.35841
    48.03930      0.0000     0.00708     4.57928
    48.65448     31.3176     0.00750     3.79514
    50.98760     80.4167     0.01083     4.47747
    51.74608     75.2706     0.01217     5.30482
    52.38165     57.4309     0.01723     9.48668
    53.02982     87.8731     0.01608     7.69020
