# Supplementary material for: Evidence of structural discontinuities in the inner core of red-giant stars
Source: Nat Commun. 2022 Dec 16;13:7553. doi: 10.1038/s41467-022-34986-z (PMC9758139; doi:10.1038/s41467-022-34986-z)
Supplement: Supplementary file 5 — Supplementary Dataset 2 [file 41467_2022_34986_MOESM5_ESM.zip › Freq/FreqKIC002448679.txt]

    27.99061    -73.7109     0.00191     2.81745
    32.48872    -11.5814     0.01330    15.65175
    32.22571      6.2787     0.00277     3.25717
    32.73997    -56.2633     0.00087     0.95178
    33.06802    -45.8805     0.00127     1.26518
    35.75871     16.8891     0.01140     9.59125
    36.13516      9.0349     0.00830     7.31379
    36.47956     -3.3483     0.01136    11.02136
    36.83608     13.2273     0.00787     7.36407
    37.24772     40.2060     0.01226     9.92108
    39.08530     50.7897     0.00695     4.72767
    39.62652     86.3065     0.01196     8.05008
    40.05388     45.2633     0.01123     7.69146
    40.55279     71.3650     0.01518    11.61041
    40.90504     26.3267     0.00868     7.27105
    41.37946     64.7337     0.01278     8.94914
    44.18657     60.0219     0.01399     7.83481
    44.72121     39.9085     0.01229     7.58005
    45.19073     27.8296     0.00929     6.77390
    45.68901     33.2423     0.01244     7.41518
    48.99475      2.3051     0.01310     6.76943
    49.52224    -21.2195     0.01095     7.07680
    48.34747     20.0000     0.00862     4.01905
    53.85201    -60.8499     0.00256     1.46528
