# Supplementary material for: Evidence of structural discontinuities in the inner core of red-giant stars
Source: Nat Commun. 2022 Dec 16;13:7553. doi: 10.1038/s41467-022-34986-z (PMC9758139; doi:10.1038/s41467-022-34986-z)
Supplement: Supplementary file 5 — Supplementary Dataset 2 [file 41467_2022_34986_MOESM5_ESM.zip › Freq/FreqKIC002572089.txt]

    31.99188    -69.0470     0.00953    11.41017
    35.18356     34.3870     0.00744     6.45230
    35.55153     35.2071     0.00693     6.27371
    35.89970     40.4506     0.01095    10.82762
    36.20482     20.0000     0.00704     6.82850
    36.54195      4.5654     0.00539     4.63894
    34.84220     63.1891     0.00145     1.25398
    36.94027      7.8176     0.00193     1.51997
    39.29063     87.7760     0.00872     6.10725
    39.73954     86.0243     0.00679     5.06002
    40.14201     81.8258     0.00476     4.01201
    40.53818     85.7276     0.01052     8.13126
    41.01974    103.7295     0.00743     4.90994
    43.34767   -126.7790     0.01103     6.33770
    43.88794   -132.6091     0.01149     7.05890
    44.39246   -117.7831     0.00928     6.80054
    44.85357   -116.8650     0.00718     4.57878
    45.44113   -101.6735     0.01065     5.69951
    42.66898    131.5581     0.00092     0.52712
    47.48757    -61.1163     0.01548     7.43594
    48.18769    -37.2802     0.00871     4.61763
    48.73960    -32.2955     0.00996     6.49706
    49.27710    -37.4395     0.01096     5.66036
    51.46629    -59.6917     0.01171     4.75991
    51.63617      9.3953     0.01509     6.14394
    52.42913     19.0811     0.01136     5.12468
    53.06439     26.4848     0.02106    12.35079
    53.74486     47.8761     0.01315     5.58298
    56.51093     86.7978     0.01249     4.60591
    57.22830     64.4708     0.02472    12.55457
    57.98275    106.3053     0.01823     7.18893
    57.65515    -37.0286     0.00304     1.47368
