# Supplementary material for: Evidence of structural discontinuities in the inner core of red-giant stars
Source: Nat Commun. 2022 Dec 16;13:7553. doi: 10.1038/s41467-022-34986-z (PMC9758139; doi:10.1038/s41467-022-34986-z)
Supplement: Supplementary file 5 — Supplementary Dataset 2 [file 41467_2022_34986_MOESM5_ESM.zip › Freq/FreqKIC002573092.txt]

    26.52112    -42.2657     0.00023     0.37779
    26.72587      0.0000     0.00039     0.64083
    26.91480      8.4899     0.00031     0.48981
    27.10336     -0.5240     0.00033     0.48264
    29.92534     34.7412     0.00005     0.05832
    30.17905     39.4657     0.00003     0.03658
    30.44431     69.4639     0.00006     0.07483
    30.62744     10.5690     0.00010     0.13274
    32.86384     28.9600     0.00828     7.84232
    33.47448      7.7155     0.00327     3.02158
    33.80154     13.1911     0.00550     5.07109
    34.38699    -25.0274     0.00802     8.02208
    34.66727    -28.0203     0.01031    11.13825
    34.93071    -45.6769     0.01374    13.80349
    35.26778    -23.9868     0.00472     4.19853
    35.63422     -5.7921     0.00883     7.33641
    37.13123    -18.6860     0.00804     6.01426
    37.54380     -7.7017     0.00568     4.20694
    38.33012     -7.7308     0.01367    10.86747
    38.65623    -28.5199     0.01190    10.71277
    38.99960    -16.7195     0.00863     7.28607
    39.39109     -9.2961     0.01245     8.96156
    41.22952     -3.0016     0.00921     5.62757
    41.75117     18.4755     0.00566     3.44011
    42.23547     20.9157     0.00699     4.42215
    42.65245      6.2626     0.00946     6.98536
    43.05730     24.0742     0.00723     5.40151
    43.52341     37.3445     0.01445     8.66486
