# Supplementary material for: Evidence of structural discontinuities in the inner core of red-giant stars
Source: Nat Commun. 2022 Dec 16;13:7553. doi: 10.1038/s41467-022-34986-z (PMC9758139; doi:10.1038/s41467-022-34986-z)
Supplement: Supplementary file 5 — Supplementary Dataset 2 [file 41467_2022_34986_MOESM5_ESM.zip › Freq/FreqKIC002583651.txt]

    21.90691     49.0970     0.00784    18.24943
    26.12078    -79.8584     0.00164     2.59289
    26.30349    -76.8653     0.00174     2.65034
    29.27296    -19.9632     0.00788    10.39748
    29.66789    -40.5132     0.00769    10.50976
    29.89761    -18.3219     0.00586     7.39060
    29.07335      1.8191     0.00631     8.05097
    30.13714     -6.6358     0.00179     2.11935
    32.89148     65.0182     0.00795     7.96104
    33.17714     78.0289     0.00574     6.09940
    33.42177     67.5557     0.01161    13.19187
    33.64417     37.1526     0.00854     9.27912
    33.94325     63.0990     0.00541     5.23420
    31.73310     33.7440     0.00218     2.21525
    32.31247     52.8780     0.00114     1.12772
    36.91073     20.7546     0.00563     4.65752
    37.21076      0.0000     0.00843     7.72082
    37.45237    -51.6210     0.01154    11.01402
    38.07966    -82.5172     0.00726     5.47487
    36.26442     64.1672     0.00102     0.80952
    41.00094    -65.1685     0.00892     6.40647
    41.71422    -68.0412     0.01789    12.78045
    45.18297    -22.0300     0.00870     5.87832
    45.60429     -3.4388     0.01907    12.75582
