# Supplementary material for: Evidence of structural discontinuities in the inner core of red-giant stars
Source: Nat Commun. 2022 Dec 16;13:7553. doi: 10.1038/s41467-022-34986-z (PMC9758139; doi:10.1038/s41467-022-34986-z)
Supplement: Supplementary file 5 — Supplementary Dataset 2 [file 41467_2022_34986_MOESM5_ESM.zip › Freq/FreqKIC002714397.txt]

    23.13742    -64.2900     0.00065     1.32905
    23.64979    -36.1511     0.00620    11.63097
    26.51658    116.1603     0.01112    17.06297
    27.12380     86.2233     0.00992    15.41990
    27.54090     58.3983     0.02025    28.91675
    27.78738     77.7333     0.02023    27.71453
    26.89598     54.3315     0.00209     3.28891
    29.56486     33.2292     0.00819     9.65456
    30.08705     -8.8299     0.00865    10.01449
    30.64090    -15.2947     0.00679     8.03727
    30.88339    -49.7551     0.00705     8.59698
    31.15555    -40.3199     0.00592     7.28719
    31.43050    -35.1497     0.00970    11.30216
    31.69073    -66.5143     0.01013    11.10700
    29.84698     38.1031     0.00085     0.98875
    30.35082    -28.9696     0.00083     0.96536
    33.39873     -1.7768     0.00441     4.09569
    33.71913    -32.3069     0.00671     6.14336
    34.44712    -21.3427     0.00587     5.36858
    34.81735     -2.7051     0.01233    11.75733
    35.12512    -27.1068     0.01064    10.66707
    35.47291     -6.1460     0.00807     7.81261
    35.83285      0.0000     0.00832     7.30117
    36.23023     10.3331     0.00402     3.28717
    37.94623     17.8626     0.00954     6.97591
    38.38663     13.8033     0.00869     6.36098
    38.84808     31.5410     0.00819     6.26567
    39.25187     28.1197     0.00991     8.27051
    39.63736     24.8772     0.00769     6.23705
    40.09543     45.5324     0.00953     6.73777
    43.62712     12.5191     0.03752    27.24489
    43.89292   -124.3539     0.02035    13.86750
    43.27979     91.5830     0.00709     4.82837
