# Supplementary material for: Evidence of structural discontinuities in the inner core of red-giant stars
Source: Nat Commun. 2022 Dec 16;13:7553. doi: 10.1038/s41467-022-34986-z (PMC9758139; doi:10.1038/s41467-022-34986-z)
Supplement: Supplementary file 5 — Supplementary Dataset 2 [file 41467_2022_34986_MOESM5_ESM.zip › Freq/FreqKIC002995656.txt]

    27.25653      0.0000     0.01562    24.93383
    27.47357     35.8773     0.01587    24.32006
    27.65734      3.8578     0.01019    14.74442
    27.03543    -42.6029     0.01114    17.25926
    30.42882     37.5890     0.00876     9.83042
    30.95085     14.6756     0.00659     7.59648
    31.18834    -11.0589     0.00699     8.50122
    31.42088    -27.0288     0.00761     9.62687
    31.91980    -49.5217     0.00628     6.80811
    30.67930     12.5273     0.00235     2.64476
    31.65571    -42.8962     0.00197     2.34609
    32.21416    -46.4394     0.00234     2.39147
    34.85337    -62.3370     0.00919     8.14080
    35.22042    -35.5496     0.01900    17.94315
    35.51107    -54.3732     0.01058    10.94255
    35.83670    -28.4276     0.01992    19.17750
    36.15560    -45.7013     0.01239    10.58051
    34.15409    -65.0881     0.00344     3.04157
    36.55004    -28.2600     0.00583     4.62510
    38.68249      6.3313     0.00842     5.92815
    39.86888      0.0072     0.00800     7.00334
    40.26936     15.9896     0.00948     6.90993
    38.23737     -1.4373     0.00449     3.18071
    39.13130     18.8493     0.00528     3.82067
    40.75557     40.9183     0.00232     1.50108
    43.82917     57.6336     0.01826    13.00460
    44.76048     81.7366     0.01131     6.40932
    42.36779     98.3885     0.00240     1.39425
    44.29388     97.3045     0.02983    20.73594
