# Supplementary material for: Evidence of structural discontinuities in the inner core of red-giant stars
Source: Nat Commun. 2022 Dec 16;13:7553. doi: 10.1038/s41467-022-34986-z (PMC9758139; doi:10.1038/s41467-022-34986-z)
Supplement: Supplementary file 5 — Supplementary Dataset 2 [file 41467_2022_34986_MOESM5_ESM.zip › Freq/FreqKIC003112405.txt]

    25.44738    -95.4215     0.01758    29.98379
    25.93168    -65.5228     0.00303     4.62018
    28.85227    -25.4095     0.01344    19.29713
    29.05022     18.7296     0.01705    25.18627
    28.48676    -21.2452     0.00311     4.03430
    28.69132      0.0000     0.01436    19.34226
    32.62614      1.5956     0.01479    16.68309
    32.81631    -21.3274     0.01096    13.49645
    33.03023    -14.2655     0.01592    17.73658
    33.24821    -33.2340     0.01419    14.13044
    31.69169     33.4119     0.01167    11.86198
    33.51444    -25.1773     0.00331     3.09876
    36.17302     -5.1903     0.00898     7.42288
    36.48046     11.8106     0.01318    12.21590
    36.73634     19.5829     0.00914     9.53911
    36.97369      2.6284     0.01397    12.37814
    37.29680     19.7184     0.01044     8.08085
    35.24081    -18.9114     0.00867     7.11893
    40.55558     75.2551     0.02508    22.50293
    40.84295     77.5382     0.03666    28.32764
    39.45546     41.5397     0.01079     7.14703
