# Supplementary material for: Evidence of structural discontinuities in the inner core of red-giant stars
Source: Nat Commun. 2022 Dec 16;13:7553. doi: 10.1038/s41467-022-34986-z (PMC9758139; doi:10.1038/s41467-022-34986-z)
Supplement: Supplementary file 5 — Supplementary Dataset 2 [file 41467_2022_34986_MOESM5_ESM.zip › Freq/FreqKIC003117024.txt]

    26.53348    -72.0952     0.01241    18.93650
    26.25914    -31.1340     0.02095    38.09644
    29.86343      0.0000     0.01320    16.45433
    30.05522      4.3557     0.01834    26.21966
    30.25370     49.9208     0.01234    17.60549
    30.42654     30.2854     0.01868    22.82742
    30.63098     21.6693     0.01090    12.30020
    30.87576     43.4884     0.00241     2.59851
    33.91708     42.3373     0.01084    11.16049
    34.13787     46.0813     0.02569    32.50639
    34.34101     41.5384     0.01760    18.76483
    33.14707     61.4425     0.00362     3.35944
    33.41282     59.3939     0.00163     1.50245
    34.57853     25.7687     0.00144     1.31168
    34.82682     -3.0469     0.00167     1.43304
    37.66056    -28.2045     0.00953     7.18827
    37.97388    -28.0673     0.01771    15.44205
    38.24673     -1.6801     0.01176    12.60004
    38.51556     -2.9449     0.01454    11.45466
    36.68875     -8.1239     0.00477     3.59704
    36.95674    -55.2432     0.00358     2.67112
    37.32142    -32.5981     0.00216     1.59530
    38.83638    -14.8408     0.00271     1.89923
