# Supplementary material for: Evidence of structural discontinuities in the inner core of red-giant stars
Source: Nat Commun. 2022 Dec 16;13:7553. doi: 10.1038/s41467-022-34986-z (PMC9758139; doi:10.1038/s41467-022-34986-z)
Supplement: Supplementary file 5 — Supplementary Dataset 2 [file 41467_2022_34986_MOESM5_ESM.zip › Freq/FreqKIC003120004.txt]

    26.10468    230.4208     0.00135     2.10407
    26.30427    -61.6925     0.00040     0.64736
    26.87860    -18.5016     0.00062     0.98021
    27.06714    -34.5963     0.00032     0.47353
    29.96765      0.0000     0.00875    10.26920
    30.23330     12.0309     0.00850    10.28320
    30.47092      5.3443     0.00696     9.05051
    30.70204     12.2233     0.00611     8.27314
    30.95086     30.4803     0.00822     9.99403
    31.22731     46.7554     0.01073    11.87384
    29.69323    -18.1479     0.00269     3.15591
    31.50464     42.4981     0.00209     2.19912
    33.36638     38.5450     0.00464     4.27845
    34.00488     17.4001     0.00628     5.78520
    34.32391     13.4115     0.00608     5.88467
    34.61773     11.2939     0.00641     7.02483
    34.88306      2.7245     0.00626     6.72194
    35.18217     -4.1478     0.01016     9.33804
    33.69346     35.4507     0.00111     1.01541
    35.51387    -16.4108     0.00205     1.73108
    37.83245    -51.7766     0.00363     2.66089
    38.27570    -26.1717     0.01087     8.27072
    39.35729    -14.5854     0.00619     4.58556
    37.02211    -43.4579     0.00219     1.64211
    38.64789    -28.6030     0.00420     3.71213
    38.95375    -45.4288     0.00080     0.74540
    39.77692    -23.6451     0.00103     0.69573
    41.20775    -27.1367     0.00238     1.44535
