# Supplementary material for: Evidence of structural discontinuities in the inner core of red-giant stars
Source: Nat Commun. 2022 Dec 16;13:7553. doi: 10.1038/s41467-022-34986-z (PMC9758139; doi:10.1038/s41467-022-34986-z)
Supplement: Supplementary file 5 — Supplementary Dataset 2 [file 41467_2022_34986_MOESM5_ESM.zip › Freq/FreqKIC003218973.txt]

    27.77345    -54.0834     0.00118     1.66362
    31.37302      0.0000     0.00887    11.02190
    31.57633     -2.2432     0.03430    44.25552
    31.15198      2.0917     0.01657    18.90591
    32.30987     20.6685     0.00459     4.57658
    35.25251     39.0510     0.01473    13.14273
    35.51113     16.6791     0.00723     7.18957
    35.74772      2.2978     0.00470     5.05869
    36.02143     11.8005     0.01396    12.67945
    36.26497    -41.5188     0.00223     1.84291
    36.58916    -45.5650     0.00181     1.41029
    38.34720    -80.5091     0.01062     7.38164
    39.51910    -55.9115     0.01069     7.93556
    39.90699      2.4708     0.02705    25.05141
    39.16338    -44.8929     0.00183     1.27107
    40.17424    -27.0442     0.01564    12.33632
    40.54962    -22.3414     0.00320     2.12541
    40.87110    -78.9039     0.00129     0.81269
    43.73981     11.4161     0.00078     0.47925
    44.50745     37.1506     0.00876     5.57538
    44.95107     28.1741     0.00162     0.86656
    48.23852     62.4511     0.00194     1.17887
    48.73151   -133.1539     0.01011     5.94153
