# Supplementary material for: Evidence of structural discontinuities in the inner core of red-giant stars
Source: Nat Commun. 2022 Dec 16;13:7553. doi: 10.1038/s41467-022-34986-z (PMC9758139; doi:10.1038/s41467-022-34986-z)
Supplement: Supplementary file 5 — Supplementary Dataset 2 [file 41467_2022_34986_MOESM5_ESM.zip › Freq/FreqKIC003427629.txt]

    23.82207   -103.8870     0.00117     2.11580
    24.45101     29.9518     0.00085     1.81354
    24.84414    -27.7715     0.00073     1.24929
    27.73281    -21.6244     0.00593     8.17893
    27.92342    -18.0595     0.00988    14.57179
    28.07769    -42.5202     0.00825    13.88626
    28.25372     -9.7267     0.00737    11.78260
    28.44940     11.1358     0.00826    11.23962
    28.66557     28.5015     0.00976    12.40253
    26.57456    -28.2228     0.00125     1.78617
    27.36970     14.8696     0.00422     5.75094
    28.87021     18.4209     0.00171     2.10920
    31.24880     35.3987     0.00953    10.12144
    31.50118     40.1649     0.01290    14.11682
    31.72930     36.8779     0.01395    17.55910
    31.96203   -172.0519     0.00956    13.27734
    32.14945     62.0205     0.01413    15.87220
    32.39787     58.8286     0.00817     8.25270
    32.67607     66.8526     0.00872     8.41094
    30.25636     30.9193     0.00119     1.31537
    30.50099     33.0337     0.00091     0.99148
    30.75053     36.7273     0.00116     1.24504
    30.99679     33.8133     0.00087     0.92062
    34.07130     10.4823     0.01467    12.79987
    34.68473      6.4553     0.00545     4.63251
    34.97081    -16.5033     0.00644     5.47854
    35.25531    -37.6426     0.00957     8.43027
    35.54878    -22.8014     0.01971    21.97196
    35.76672    -25.6868     0.01363    15.75631
    36.05364    -10.6819     0.01325    11.39083
    36.37090    -16.8449     0.03893    30.66317
    38.05511   -104.6081     0.01270     8.92176
    38.72147   -172.5017     0.00907     6.30345
    38.88223    -60.3419     0.00705     4.95064
    39.25029    -55.0827     0.01027     8.37254
    39.58191      8.7879     0.01075    11.03193
    39.88627     -2.3595     0.01661    11.86668
    40.21403    -46.4086     0.00667     4.33975
    41.69814     62.9931     0.01779    10.42560
    41.96770    -45.7192     0.01004     5.82631
    43.31111      0.0000     0.01889    18.52033
    43.68470     45.7329     0.01624    10.31208
    44.08591     12.1933     0.01269     6.92077
