# Supplementary material for: Evidence of structural discontinuities in the inner core of red-giant stars
Source: Nat Commun. 2022 Dec 16;13:7553. doi: 10.1038/s41467-022-34986-z (PMC9758139; doi:10.1038/s41467-022-34986-z)
Supplement: Supplementary file 5 — Supplementary Dataset 2 [file 41467_2022_34986_MOESM5_ESM.zip › Freq/FreqKIC003544063.txt]

    27.05472    -83.8466     0.01936    29.99799
    27.48176    -78.4703     0.00771    11.48497
    27.27246    -71.4615     0.00199     3.06941
    27.70987    -71.6997     0.00189     2.68722
    30.71790     34.8242     0.00475     5.47386
    30.99492     33.1953     0.00665     7.89737
    31.24659     11.1989     0.00664     8.09616
    31.55984     64.1487     0.01053    12.38980
    32.16032     74.5350     0.00827     8.56698
    30.43995     41.5114     0.00164     1.87746
    31.85176     71.0151     0.00225     2.47430
    34.55012     44.9284     0.00663     5.94491
    34.85520     -4.5127     0.00672     6.14758
    35.18340    -22.7015     0.00507     4.87620
    35.49552    -40.9375     0.00793     7.87464
    35.80596    -65.1309     0.01388    12.93354
    36.17286    -64.1881     0.00603     5.12829
    33.88261     95.9680     0.00074     0.66979
    38.82772    -11.8322     0.00596     4.34764
    39.27709      0.0000     0.00725     5.66328
    39.63492    -34.7725     0.00686     5.72256
    40.06754    -10.1733     0.00614     4.66803
    40.54823      6.9911     0.00811     5.46172
    38.35736    -26.5139     0.00163     1.17032
    43.75761     47.1658     0.02652    18.79914
    44.19782     32.7412     0.00206     1.38162
