# Supplementary material for: Evidence of structural discontinuities in the inner core of red-giant stars
Source: Nat Commun. 2022 Dec 16;13:7553. doi: 10.1038/s41467-022-34986-z (PMC9758139; doi:10.1038/s41467-022-34986-z)
Supplement: Supplementary file 5 — Supplementary Dataset 2 [file 41467_2022_34986_MOESM5_ESM.zip › Freq/FreqKIC003626776.txt]

    26.09208    -90.8777     0.00903    14.97262
    26.31188    -44.2287     0.01145    18.79748
    26.69497    -71.5163     0.00289     4.40344
    29.14418     18.6872     0.00859    10.54896
    29.39911     14.0266     0.00808     9.91356
    29.63714    -10.1497     0.01121    13.89541
    29.91529     21.8842     0.00797    10.18046
    30.14405      0.0000     0.00610     7.93287
    30.39604      7.1014     0.00652     8.21453
    30.94605     24.1939     0.00792     8.86648
    33.53072     90.2863     0.01017     9.90272
    33.83258     71.7141     0.00681     6.89519
    34.14220     75.6310     0.00618     6.53259
    34.43045     59.5413     0.00750     7.62236
    34.75361     56.7459     0.00684     6.37410
    33.20765     95.8368     0.00179     1.72245
    35.08461     37.7425     0.00200     1.75225
    37.33564    -59.0161     0.00376     2.91864
    37.73788    -58.5498     0.00625     5.07168
    38.11337    -58.9896     0.00628     5.50830
    38.43547    -93.1663     0.00455     3.90748
    36.55364    -30.2182     0.00078     0.60768
    36.92347    -60.4182     0.00164     1.27080
    38.84905    -76.7675     0.00091     0.68849
    42.19348    -58.9057     0.01597    11.99113
