# Supplementary material for: Evidence of structural discontinuities in the inner core of red-giant stars
Source: Nat Commun. 2022 Dec 16;13:7553. doi: 10.1038/s41467-022-34986-z (PMC9758139; doi:10.1038/s41467-022-34986-z)
Supplement: Supplementary file 5 — Supplementary Dataset 2 [file 41467_2022_34986_MOESM5_ESM.zip › Freq/FreqKIC003629335.txt]

    23.02916   -165.1488     0.00249     5.16222
    26.60786     -5.6885     0.01127    17.66854
    26.80003    -11.8187     0.01333    21.26738
    26.98058    -34.1130     0.01439    22.78334
    27.20742      7.5698     0.00983    14.84285
    27.41266      0.0000     0.00907    13.05641
    29.91591     52.0143     0.00765     8.87311
    30.43434     32.9683     0.00989    11.57493
    30.70140     39.7788     0.00621     7.51957
    30.95998     48.6965     0.00879    11.02241
    31.19049     25.4426     0.01239    15.12495
    31.44912     20.5504     0.00728     8.27952
    31.72628     15.6219     0.00716     7.65771
    33.40369   -200.8023     0.00731     6.75059
    33.56586    -51.5619     0.00966     8.85747
    33.92499    -34.6646     0.00425     3.84659
    34.25603    -45.3728     0.00752     6.80939
    34.59917    -42.0706     0.00660     6.11818
    34.93328    -33.3041     0.01641    16.26141
    35.24976    -22.9045     0.00599     6.08459
    35.57380    -17.5772     0.01952    17.99060
    35.93869     -6.7975     0.00455     3.84246
    37.99729     20.3652     0.00953     6.92273
    38.82943     10.3088     0.01161     8.85022
    39.28343     66.4134     0.01258    10.75534
    39.62744     46.8489     0.00815     6.57968
    40.05699     58.6396     0.00728     5.10738
