# Supplementary material for: Evidence of structural discontinuities in the inner core of red-giant stars
Source: Nat Commun. 2022 Dec 16;13:7553. doi: 10.1038/s41467-022-34986-z (PMC9758139; doi:10.1038/s41467-022-34986-z)
Supplement: Supplementary file 5 — Supplementary Dataset 2 [file 41467_2022_34986_MOESM5_ESM.zip › Freq/FreqKIC003642873.txt]

    26.84209    -54.6672     0.00125     2.01944
    27.01732    -76.4523     0.00150     2.34030
    30.13533     -9.0666     0.00812     9.48971
    30.39780      0.0000     0.00545     6.53182
    30.64598      3.5974     0.00672     8.47125
    30.87444     -4.6780     0.00741     9.50895
    31.12683      9.1744     0.00788     9.42754
    31.40117     23.2373     0.00758     8.37326
    34.23655     58.1739     0.00812     7.49048
    34.54942     51.9692     0.00708     6.86656
    34.83413     38.6529     0.00877     9.19570
    35.10944     25.5708     0.01022    10.33771
    35.40895     11.5194     0.00689     6.23199
    35.76055     15.7850     0.00889     7.43766
    33.57358     53.6489     0.00121     1.10527
    38.00090    -73.2950     0.00751     5.50261
    38.40764    -73.3892     0.00989     7.44579
    38.78999    -73.9477     0.01139     9.49959
    39.16177    -49.7417     0.01022     8.94674
    39.52444    -55.3703     0.01279     9.59700
    41.41591    -28.4392     0.00235     1.42745
