# Supplementary material for: Evidence of structural discontinuities in the inner core of red-giant stars
Source: Nat Commun. 2022 Dec 16;13:7553. doi: 10.1038/s41467-022-34986-z (PMC9758139; doi:10.1038/s41467-022-34986-z)
Supplement: Supplementary file 5 — Supplementary Dataset 2 [file 41467_2022_34986_MOESM5_ESM.zip › Freq/FreqKIC003646645.txt]

    25.52277     23.3267     0.00782    14.55317
    25.69507     15.9345     0.00932    16.34414
    25.87517      0.4481     0.00761    12.44911
    25.33647     -1.0219     0.00117     2.12959
    28.91603     27.6696     0.00844    11.06988
    29.13202     -2.0989     0.00959    13.38556
    29.35950      7.5257     0.00794    11.81088
    29.59417     24.3090     0.00647     8.79170
    28.66482     23.8522     0.00261     3.33902
    29.85675     41.0537     0.00220     2.68469
    32.20816      0.0000     0.00489     4.88464
    32.51061    -18.3775     0.00494     4.95496
    32.79789    -47.0662     0.00821     8.53144
    33.11454    -19.7750     0.00649     7.67330
    33.37466    -24.2856     0.00429     5.10646
    33.65740    -33.9625     0.00468     4.75979
    31.55710    -16.6685     0.00242     2.48607
    33.94884    -72.0467     0.00229     2.13341
    36.66747    -40.1096     0.00521     4.35179
    37.03363    -32.9158     0.00741     7.31220
    37.35907    -19.6086     0.00660     6.47326
    37.73797     -9.3881     0.00656     5.19832
    35.88241    -32.5754     0.00141     1.13056
    36.29123    -25.5886     0.00160     1.28187
    39.58131      2.8457     0.01038     6.85781
    40.56288     10.0055     0.00636     4.34025
    40.99068      6.7222     0.01708    14.40910
    41.35308      8.0003     0.01149     9.59726
    41.81789     21.9707     0.01073     6.89049
    44.69200     56.4595     0.00099     0.59491
