# Supplementary material for: Evidence of structural discontinuities in the inner core of red-giant stars
Source: Nat Commun. 2022 Dec 16;13:7553. doi: 10.1038/s41467-022-34986-z (PMC9758139; doi:10.1038/s41467-022-34986-z)
Supplement: Supplementary file 5 — Supplementary Dataset 2 [file 41467_2022_34986_MOESM5_ESM.zip › Freq/FreqKIC003842450.txt]

    27.13656    -48.7551     0.00096     1.52488
    27.34203    -43.4088     0.00068     1.06842
    28.00260    -52.7032     0.00196     2.63227
    30.46074     17.3204     0.00220     2.49107
    30.73457      7.0928     0.00570     6.53477
    31.00391      0.0000     0.01240    14.86496
    31.26611      1.8538     0.00507     6.42000
    31.51337     -9.6779     0.00549     6.69859
    31.81736     20.9264     0.00375     4.13094
    32.13074     32.4129     0.00064     0.66499
    34.56199     50.1089     0.00444     3.95049
    34.92025     51.3133     0.00396     3.65117
    35.23881     34.3743     0.00460     4.61451
    35.53671     20.2827     0.00426     4.40165
    33.84520     54.7746     0.00077     0.69352
    34.21467     63.2988     0.00066     0.58694
    35.83531     -8.6114     0.00132     1.21558
    36.23513     16.5319     0.00075     0.62093
    37.88045    -18.5210     0.00648     4.67927
    39.19529    -29.8929     0.00703     5.48699
    39.56773    -40.9644     0.00457     4.04337
    39.94755    -39.2928     0.00652     5.12568
    40.40039    -33.7090     0.00734     4.96355
    38.31545    -28.1309     0.00200     1.42789
    38.77578    -20.2671     0.00361     2.60797
    43.57068    -13.8912     0.01461    10.44240
    44.01677     -0.8225     0.01582    11.41151
    47.73797     48.2069     0.00097     0.58162
