# Supplementary material for: Evidence of structural discontinuities in the inner core of red-giant stars
Source: Nat Commun. 2022 Dec 16;13:7553. doi: 10.1038/s41467-022-34986-z (PMC9758139; doi:10.1038/s41467-022-34986-z)
Supplement: Supplementary file 5 — Supplementary Dataset 2 [file 41467_2022_34986_MOESM5_ESM.zip › Freq/FreqKIC003864171.txt]

    25.91969    -49.2144     0.00425     6.66291
    26.27209    -46.2866     0.01557    25.66166
    26.43796    -49.6112     0.01501    25.28532
    26.66487     46.0367     0.02057    32.92463
    26.81777      5.1020     0.01853    28.20388
    25.36087    -86.3850     0.00115     1.82129
    25.74549    -41.7827     0.00199     3.10957
    27.02863     37.8693     0.00216     3.12890
    29.20910     60.7171     0.00540     6.47037
    29.68240     62.5488     0.00717     8.48263
    30.09925      0.0000     0.00717     8.76603
    30.31762     -6.2198     0.00548     7.09554
    30.74922     -4.7041     0.01260    15.47204
    31.24274     -2.4715     0.00857     9.23870
    29.44380     60.2876     0.00111     1.31984
    30.52622    -11.0525     0.00189     2.50993
    30.99445      3.8362     0.00122     1.38307
    33.19677    -30.6942     0.00833     7.76065
    33.53298      0.7311     0.00756     6.98292
    34.12002    -11.6705     0.00801     7.72680
    34.38293    -28.1236     0.00580     6.10052
    34.68521     17.9457     0.00662     7.00909
    35.32955     59.4286     0.00756     6.44065
    32.93444      3.7346     0.00157     1.48107
    33.81671    -17.1553     0.00092     0.84959
    38.18748     25.5586     0.00194     1.51787
