# Supplementary material for: Evidence of structural discontinuities in the inner core of red-giant stars
Source: Nat Commun. 2022 Dec 16;13:7553. doi: 10.1038/s41467-022-34986-z (PMC9758139; doi:10.1038/s41467-022-34986-z)
Supplement: Supplementary file 5 — Supplementary Dataset 2 [file 41467_2022_34986_MOESM5_ESM.zip › Freq/FreqKIC003946270.txt]

    22.61470      0.0000     0.00768    16.79165
    26.67493     49.4941     0.01650    26.13406
    26.08908     -4.6959     0.01945    31.55539
    26.47569     28.6309     0.00570     9.54573
    26.87486     52.8137     0.01237    18.52437
    29.92385     11.3229     0.01218    14.96461
    30.15858      0.9519     0.01156    14.91733
    30.35458    -46.0275     0.01067    14.23935
    30.57556    -60.0929     0.01382    17.63526
    30.85165    -28.7774     0.00896    10.40881
    33.54176    -72.2899     0.00821     7.72728
    33.87850    -56.8644     0.00838     8.13311
    34.19671    -41.1884     0.01159    12.26272
    34.43161    -91.2998     0.01318    14.39396
    34.79618    -20.8091     0.01297    12.38093
    35.12383    -27.2669     0.00969     8.47952
    37.58078     83.2550     0.02106    15.99880
    37.93112     49.1063     0.01366    10.87382
    38.22947     -7.4289     0.01455    12.84798
    38.52205    -44.7994     0.01666    15.23309
    38.85403    -66.2541     0.01667    13.11440
    36.79351     97.1375     0.00941     7.18432
    41.80546     37.5795     0.01294     8.25386
    42.68199     64.8586     0.02380    18.20399
    43.06183     24.3523     0.01023     6.48148
    41.28823     19.5919     0.01012     6.26508
