# Supplementary material for: Evidence of structural discontinuities in the inner core of red-giant stars
Source: Nat Commun. 2022 Dec 16;13:7553. doi: 10.1038/s41467-022-34986-z (PMC9758139; doi:10.1038/s41467-022-34986-z)
Supplement: Supplementary file 5 — Supplementary Dataset 2 [file 41467_2022_34986_MOESM5_ESM.zip › Freq/FreqKIC009332840.txt]

    28.80036    -56.7877     0.00407     6.01395
    32.87870      3.9659     0.01093    12.28985
    33.16079     33.2529     0.00951    11.16849
    33.42549     28.6109     0.01221    12.76997
    34.09720     69.2445     0.02299    20.60697
    32.63467     40.9068     0.00162     1.69204
    33.74114     41.6555     0.00341     3.23389
    36.90399    -18.6212     0.00620     5.13729
    37.19212    -68.2255     0.01105    10.22462
    37.50377    -66.1951     0.00641     6.19926
    35.84417     35.9790     0.00353     2.81984
    36.55759      1.7909     0.00266     2.11505
    37.84563    -63.0077     0.00278     2.25720
    40.97338    -47.0467     0.00597     3.86627
    41.40498    -55.6025     0.01020     7.39288
    41.78617    -51.5418     0.00542     4.57793
    42.19463    -39.7693     0.00484     3.26592
    42.68977    -31.0185     0.00586     3.45115
    45.03736     42.5997     0.00544     2.85375
    45.57182     29.4346     0.00777     4.36162
    46.02103      9.9660     0.00781     5.58777
    46.46082     20.0000     0.00729     4.52296
    47.04664     37.2884     0.00773     3.82441
    49.76224     63.3287     0.01155     5.23055
    50.22223    -14.6001     0.01601     8.60094
    50.79227     38.3200     0.02015    11.84460
    51.53244     90.8039     0.00137     0.56961
    53.01193     65.1524     0.02405     8.97210
    55.19830     96.7820     0.01709     9.59402
    55.94320   -180.1332     0.01373     4.97700
