# Supplementary material for: Evidence of structural discontinuities in the inner core of red-giant stars
Source: Nat Commun. 2022 Dec 16;13:7553. doi: 10.1038/s41467-022-34986-z (PMC9758139; doi:10.1038/s41467-022-34986-z)
Supplement: Supplementary file 7 — Related Manuscript File [file 41467_2022_34986_MOESM7_ESM.zip]

Archive with 6 entries (6 files):
- figures/Figure_1.zip
- figures/Figure_2.zip
- figures/Figure_3.zip
- figures/Figure_4.zip
- figures/Supplementary_Figure_1.zip
- figures/Supplementary_Figure_2.zip
